# Supplementary material for: Imidazolium salt’s toxic effects in larvae and cells of Aedes aegypti and Aedes albopictus (Diptera: Culicidae)
Source: Sci Rep. 2024 Jul 4;14:15421. doi: 10.1038/s41598-024-66404-3 (PMC11224238; doi:10.1038/s41598-024-66404-3)
Supplement: Supplementary file 1 — Supplementary Information. [file 41598_2024_66404_MOESM1_ESM.xlsx]

## Sheet: Aag2
Aag2 analysis - three replications in quadruplicates (6x10³ cell/well)
SRB = Aag2 X C18MImCl 14/11/2022									SRB = Aag2 X C18MImCl 17/10/2022								SRB = Aag2 X C18MImCl 13/12/2022
Treatments - 24 hours	C (-) DMEM	0.00027 µM	0.0027 µM	0.027 µM	0.27 µM	2.7 µM	C (+) H2O2 10 µM	White	C (-) DMEM	0.00027 µM	0.0027 µM	0.027 µM	0.27 µM	2.7 µM	C (+) H2O2 10 µM	White	C (-) DMEM	0.00027 µM	0.0027 µM	0.027 µM	0.27 µM	2.7 µM	C (+) H2O2 10 µM	White
Absorbance (560 nm)	0.2066	0.1925		0.1226	0.0657	0.0628	0.0601	0.0527	0.148		0.188	0.141	0.073	0.082	0.078	0.055	0.3067	0.2271	0.2826	0.1955	0.1434	0.082	0.0958	0.052
	0.1754		0.1888	0.1533	0.0576	0.0611	0.0642	0.0524	0.169	0.171	0.135	0.099	0.075	0.079	0.094	0.055	0.3191	0.2523	0.3167	0.2199	0.126	0.0709	0.0689	0.055
	0.1983	0.1799	0.1513	0.1333	0.0587	0.0607	0.0609	0.0526	0.122	0.165	0.135	0.106	0.067	0.075	0.065	0.052	0.2862	0.1857	0.2443	0.201	0.122	0.062	0.0835	0.056
	0.173	0.1746	0.1762	0.1371	0.0609	0.0607	0.063	0.0523		0.193	0.186	0.11	0.084	0.07	0.063	0.052	0.3924	0.1658	0.1808	0.1353	0.0774	0.07	0.0666	0.052
Mean absorbance	0.188325	0.182333	0.1721	0.136575	0.060725	0.061325	0.06205	0.0525	0.146333	0.168	0.152667	0.115333	0.0716667	0.0786667	0.079	0.0535	0.3261	0.207725	0.2561	0.187925	0.1172	0.071225	0.0787	0.05375
Average subtracting the value of the white wells	0.135825	0.129833	0.1196	0.084075	0.008225	0.008825	0.00955	6.93889e-18	0.0928333	0.1145	0.0991667	0.0618333	0.0181667	0.0251667	0.0255	0	0.27235	0.153975	0.20235	0.134175	0.06345	0.017475	0.02495	0
Percentage Calculation	100	95.5887	88.0545	61.8995	6.05559	6.49733	7.03111	5.1087e-15	100	123.34	106.823	66.6071	19.5692	27.1096	27.4687	0	100	56.5357	74.2978	49.2657	23.2972	6.41638	9.16101	0
Treatments - 48 hours	C (-) DMEM	0.00027 µM	0.0027 µM	0.027 µM	0.27 µM	2.7 µM	C (+) H2O2 10 µM	White	C (-) DMEM	0.00027 µM	0.0027 µM	0.027 µM	0.27 µM	2.7 µM	C (+) H2O2 10 µM	White	C (-) DMEM	0.00027 µM	0.0027 µM	0.027 µM	0.27 µM	2.7 µM	C (+) H2O2 10 µM	White
Absorbance (560 nm)	0.3886	0.5878	0.4924	0.1222	0.0624	0.0594	0.0993	0.0567	0.191	0.21		0.105	0.067	0.087	0.073	0.052	0.5928	0.2679	0.3858	0.1477	0.0734	0.0644	0.0632	0.054
	0.4281	0.4815	0.4302	0.1813	0.0549	0.0591	0.0599	0.0582	0.255	0.259	0.186	0.084	0.063	0.08	0.066	0.056		0.3281	0.3766	0.2012	0.0783	0.0643	0.0604	0.056
	0.2844	0.5377	0.3361	0.1327	0.0624	0.0645	0.0616	0.0575	0.219	0.251	0.19	0.093	0.062	0.066	0.065	0.054	0.5331	0.2623	0.3129	0.2102	0.0919	0.0664	0.0589	0.059
	0.2837	0.4611	0.3532	0.1606	0.0594	0.058	0.0566	0.0521	0.167	0.206	0.14	0.079	0.061	0.068	0.062	0.052	0.4003	0.2238	0.3067	0.1321	0.0942	0.0612	0.0706	0.056
Mean absorbance	0.3462	0.517025	0.402975	0.1492	0.059775	0.06025	0.06935	0.056125	0.208	0.2315	0.172	0.09025	0.06325	0.07525	0.0665	0.0535	0.508733	0.270525	0.3455	0.1728	0.08445	0.064075	0.063275	0.05625
Average subtracting the value of the white wells	0.290075	0.4609	0.34685	0.093075	0.00365	0.004125	0.013225	0	0.1545	0.178	0.1185	0.03675	0.00975	0.02175	0.013	0	0.452483	0.214275	0.28925	0.11655	0.0282	0.007825	0.007025	-6.93889e-18
Percentage Calculation	100	158.89	119.573	32.0865	1.2583	1.42205	4.55917	0	100	115.21	76.699	23.7864	6.31068	14.0777	8.41424	0	100	47.3553	63.925	25.7579	6.23227	1.72935	1.55254	-1.53351e-15
Treatments - 72 hours	C (-) DMEM	0.00027 µM	0.0027 µM	0.027 µM	0.27 µM	2.7 µM	C (+) H2O2 10 µM	White	C (-) DMEM	0.00027 µM	0.0027 µM	0.027 µM	0.27 µM	2.7 µM	C (+) H2O2 10 µM	White	C (-) DMEM	0.00027 µM	0.0027 µM	0.027 µM	0.27 µM	2.7 µM	C (+) H2O2 10 µM	White
Absorbance (560 nm)	0.8807	0.9523	0.7358	0.2049	0.0676	0.0627	0.0704	0.0568	0.803		0.433	0.092	0.069	0.071	0.078	0.051	0.3067	0.2271	0.2826	0.1955	0.1434	0.082	0.0958	0.052
	1.0178	1.1781	0.8063	0.3132	0.0714	0.0613	0.0602	0.0556	0.784	0.948	0.859	0.134	0.069	0.066	0.071	0.051	0.3191	0.2523	0.3167	0.2199	0.126	0.0709	0.0689	0.054
	1.2526	0.968	0.9434	0.3226	0.0634	0.0627	0.0628	0.0523	0.682	0.994	0.66	0.164	0.071	0.068	0.065	0.052	0.2862	0.1857	0.2443	0.201	0.122	0.062	0.0835	0.053
	1.0896	1.0386	0.8389	0.2604	0.0678	0.0775	0.0672	0.0513	0.926	0.735	0.665	0.129	0.09	0.076	0.092	0.051	0.3924	0.1658	0.1808	0.1353	0.0774	0.07	0.0666	0.056
Mean absorbance	1.06018	1.03425	0.8311	0.275275	0.06755	0.06605	0.06515	0.054	0.79875	0.892333	0.65425	0.12975	0.07475	0.07025	0.0765	0.05125	0.3261	0.207725	0.2561	0.187925	0.1172	0.071225	0.0787	0.05375
Average subtracting the value of the white wells	1.00618	0.98025	0.7771	0.221275	0.01355	0.01205	0.01115	6.93889e-18	0.7475	0.841083	0.603	0.0785	0.0235	0.019	0.02525	0	0.27235	0.153975	0.20235	0.134175	0.06345	0.017475	0.02495	0
Percentage Calculation	100.017	97.4404	77.2465	21.9955	1.34692	1.19781	1.10835	6.89751e-16	100	112.52	80.6689	10.5017	3.14381	2.54181	3.37793	0	100	56.5357	74.2978	49.2657	23.2972	6.41638	9.16101

## Sheet: C636
C6/36 analysis - three replications in quadruplicates (6x10³ cell/well)
	SRB = C6/36 x C18MImCl 12/07/2022								SRB = C6/36 x C18MImCl 08/08/2022								SRB = C6/36 x C18MImCl 22/08/2022
Treatments - 24 hours	C (-) DMEM	0,00027 µM	0,0027 µM	0,027 µM	0,27 µM	2,7 µM	C (+) H2O2 10 µM	White	C (-) DMEM	0,00027 µM	0,0027 µM	0,027 µM	0,27 µM	2,7 µM	C (+) H2O2 10 µM	White	C (-) DMEM	0,00027 µM	0,0027 µM	0,027 µM	0,27 µM	2,7 µM	C (+) H2O2 10 µM	White
Absorbance (560 nm)		0.1187	0.1236	0.0878	0.0661	0.0634	0.0636	0.0493	0.2221	0.259	0.2588		0.0646	0.0651	0.0626	0.0544	0.125	0.082	0.091	0.073	0.056	0.057	0.062	0.046
	0.1173	0.1481		0.0806	0.0692		0.0606	0.0456	0.171	0.2773	0.2257	0.1359	0.0614	0.0583		0.047	0.115	0.127	0.105	0.072	0.058	0.063	0.062	0.044
	0.1059	0.1593	0.1546	0.0766	0.071	0.0637	0.0621	0.0464	0.209	0.2699		0.1273	0.0717	0.0558	0.0553	0.0587	0.1	0.117	0.114	0.068	0.068	0.064	0.076	0.045
	0.1271	0.1059	0.1445	0.0723	0.0627	0.0611	0.0691	0.0433			0.2401	0.1176	0.0557	0.0607	0.0566	0.0526	0.105	0.086	0.112	0.077	0.07	0.063	0.066	0.046
Mean absorbance	0.116767	0.133	0.1409	0.079325	0.06725	0.0627333	0.06385	0.04615	0.2007	0.268733	0.241533	0.126933	0.06335	0.059975	0.0581667	0.053175	0.11125	0.103	0.1055	0.0725	0.063	0.06175	0.0665	0.045
Average subtracting the value of the white wells	0.0706167	0.08685	0.09475	0.033175	0.0211	0.0165833	0.0177	0	0.147525	0.215558	0.188358	0.0737583	0.010175	0.0068	0.00499167	0	0.06625	0.058	0.0605	0.0275	0.018	0.01675	0.0215	0
Percentage Calculation	100	122.988	134.175	46.979	29.8796	23.4836	25.0649	0	100	146.116	127.679	49.9972	6.89714	4.60939	3.38361	0	100	87.5472	91.3208	41.5094	27.1698	25.283	32.4528	0
Treatments - 48 hours	C (-) DMEM	0,00027 µM	0,0027 µM	0,027 µM	0,27 µM	2,7 µM	C (+) H2O2 10 µM	White	C (-) DMEM	0,00027 µM	0,0027 µM	0,027 µM	0,27 µM	2,7 µM	C (+) H2O2 10 µM	White	C (-) DMEM	0,00027 µM	0,0027 µM	0,027 µM	0,27 µM	2,7 µM	C (+) H2O2 10 µM	White
Absorbance (560 nm)	0.2712	0.2495	0.267	0.0764	0.0473	0.048	0.0553	0.049	0.3328	0.4207		0.133	0.0576	0.0556	0.0532	0.0583	0.212	0.149	0.191	0.062	0.053	0.057	0.058	0.044
	0.2741	0.2723	0.2391	0.0821	0.0481	0.0481	0.051	0.0449	0.4754	0.55	0.4133	0.1455	0.0633	0.0564	0.0565	0.0528	0.293	0.208	0.139	0.067	0.06	0.062	0.066	0.045
	0.2754		0.2528	0.0905	0.0557	0.0501	0.0525	0.0492	0.4889	0.4263	0.3042	0.1342	0.0704	0.0563	0.0526	0.0535	0.234	0.216	0.183	0.084	0.07	0.065	0.064	0.046
		0.2726		0.1278	0.0514	0.0538	0.0457	0.0461	0.3563	0.4777	0.3459	0.1727	0.057	0.056	0.0539	0.057	0.272	0.173	0.171	0.075	0.066	0.065	0.072	0.046
Mean absorbance	0.273567	0.2648	0.252967	0.0942	0.050625	0.05	0.051125	0.0473	0.41335	0.468675	0.354467	0.14635	0.062075	0.056075	0.05405	0.0554	0.25275	0.1865	0.171	0.072	0.06225	0.06225	0.065	0.045
Average subtracting the value of the white wells	0.226267	0.2175	0.205667	0.0469	0.003325	0.0027	0.003825	0	0.35795	0.413275	0.299067	0.09095	0.006675	0.000675	-0.00135	0	0.20775	0.1415	0.126	0.027	0.01725	0.01725	0.02	0
Percentage Calculation	99.9999	96.1254	90.8956	20.7277	1.4695	1.19328	1.69048	0	100	115.456	83.5498	25.4086	1.86479	0.188574	-0.377148	0	100	68.1107	60.6498	12.9964	8.30325	8.30325	9.62696	0
Treatments - 72 hours	C (-) DMEM	0,00027 µM	0,0027 µM	0,027 µM	0,27 µM	2,7 µM	C (+) H2O2 10 µM	White	C (-) DMEM	0,00027 µM	0,0027 µM	0,027 µM	0,27 µM	2,7 µM	C (+) H2O2 10 µM	White	C (-) DMEM	0,00027 µM	0,0027 µM	0,027 µM	0,27 µM	2,7 µM	C (+) H2O2 10 µM	White
Absorbance (560 nm)	0.6821	0.6573	0.696	0.1026	0.0525	0.0585	0.0518	0.0503		1.545	0.9227	0.1471	0.0538	0.0517	0.0601	0.0605	0.521	0.304	0.37	0.061	0.055	0.053	0.054	0.045
	0.6754	0.569	0.5809	0.1238	0.0512	0.0512	0.0553	0.0504	1.6045	1.5653	0.9256	0.1392	0.0538	0.0528	0.0562	0.0664	0.601	0.394	0.497	0.072	0.051	0.055	0.063	0.044
	0.5482	0.6686	0.5581	0.1481	0.0562	0.0673	0.0519	0.0468	1.5076	1.535	1.0642	0.1679	0.0524	0.0524	0.0554	0.0594	0.574	0.454	0.535	0.078	0.058	0.054	0.073	0.046
	0.5198	0.579	0.4691		0.0504	0.0556	0.0525	0.0469	1.3963	1.5476	0.8555		0.0546	0.0517	0.0545	0.0537	0.495	0.472	0.431	0.071	0.063	0.054	0.063	0.046
Mean absorbance	0.606375	0.618475	0.576025	0.124833	0.052575	0.05815	0.052875	0.0486	1.5028	1.54822	0.942	0.1514	0.05365	0.05215	0.05655	0.06	0.54775	0.406	0.45825	0.0705	0.05675	0.054	0.06325	0.045
Average subtracting the value of the white wells	0.557775	0.569875	0.527425	0.0762333	0.003975	0.00955	0.004275	0	1.4428	1.48822	0.882	0.0914	-0.00635	-0.00785	-0.00345	0	0.50275	0.361	0.41325	0.0255	0.01175	0.009	0.01825	0
Percentage Calculation	100	102.169	94.5587	13.6674	0.712653	1.71216	0.766438	0	100	103.148	61.1311	6.3349	-0.440116	-0.544081	-0.239118	0	100	71.8051	82.1979	5.0721	2.33715	1.79015	3.63003	0

## Sheet: U4.4
U4.4 analysis - three replications in quadruplicates (6x10³ cell/well)
	SRB = U4.4 x C18MImCl 22/08/2022								SRB = U4.4 x C18MImCl 02/12/2022								SRB = U4.4 x C18MImCl 13/12/2022
Treatments - 24 hours	C (-) DMEM	0.00027 µM	0.0027 µM	0.027 µM	0.27 µM	2.7 µM	C (+) H2O2 10 µM	White	C (-) DMEM	0.00027 µM	0.0027 µM	0.027 µM	0.27 µM	2.7 µM	C (+) H2O2 10 µM	White	C (-) DMEM	0.00027 µM	0.0027 µM	0.027 µM	0.27 µM	2.7 µM	C (+) H2O2 10 µM	White
Absorbance (560 nm)	0.38	0.31	0.392	0.206	0.25	0.083	0.077	0.046	0.1784	0.2898	0.118	0.1946	0.1331	0.0776	0.0822	0.055	0.4055	0.2835	0.4476	0.248	0.1783	0.0845	0.0723	0.052
	0.313	0.238	0.343	0.189	0.155	0.091	0.093	0.044	0.1207	0.2793	0.1204	0.2013	0.1248	0.0812	0.0725	0.053	0.3175	0.2529	0.2253	0.2063	0.1518	0.0907	0.1009	0.055
	0.361	0.353	0.388	0.297	0.192	0.115	0.096	0.045	0.1681	0.2582	0.179	0.2176	0.0888	0.0801	0.083	0.06	0.4584	0.2489	0.4218	0.247	0.1381	0.0858	0.0806	0.056
	0.374	0.396	0.259	0.266	0.209	0.1	0.083	0.046				0.15	0.2212	0.0783	0.0867	0.053	0.6168	0.2858	0.3604	0.1835	0.1398	0.0721	0.1242	0.052
Mean absorbance	0.357	0.32425	0.3455	0.2395	0.2015	0.09725	0.08725	0.045	0.155733	0.275767	0.139133	0.2045	0.115567	0.0796333	0.0792333	0.05525	0.44955	0.267775	0.363775	0.2212	0.152	0.083275	0.0945	0.05375
Average subtracting the value of the white wells	0.312	0.27925	0.3005	0.1945	0.1565	0.05225	0.04225	0	0.100483	0.220517	0.0838833	0.14925	0.0603167	0.0243833	0.0239833	-6.93889e-18	0.3958	0.214025	0.310025	0.16745	0.09825	0.029525	0.04075	0
Percentage Calculation	100	89.5032	96.3141	62.3397	50.1603	16.7468	13.5417	0	100	219.457	83.4801	148.533	60.0267	24.2661	23.8681	-6.90554e-15	100	54.074	78.3287	42.3067	24.8231	7.45958	10.2956	0
Treatments - 48 hours	C (-) DMEM	0.00027 µM	0.0027 µM	0.027 µM	0.27 µM	2.7 µM	C (+) H2O2 10 µM	White	C (-) DMEM	0.00027 µM	0.0027 µM	0.027 µM	0.27 µM	2.7 µM	C (+) H2O2 10 µM	White	C (-) DMEM	0.00027 µM	0.0027 µM	0.027 µM	0.27 µM	2.7 µM	C (+) H2O2 10 µM	White
Absorbance (560 nm)	0.83	0.506	0.685	0.43	0.164	0.087	0.071	0.044	0.3067		0.1929	0.1667	0.0882	0.078	0.0911	0.063		0.3961	0.7268	0.2877	0.0985	0.0791		0.054
	0.975	0.68	0.737	0.328	0.115	0.099	0.072	0.045	0.1697	0.4403	0.4033	0.1897	0.1078	0.0823	0.068	0.062	0.878	0.47	0.5024	0.3515	0.1428	0.0803	0.0683	0.056
	0.695	0.604	0.543	0.339	0.15	0.09	0.07	0.046	0.4862	0.399	0.2459	0.2116	0.0856	0.0857	0.0979	0.07	0.6777	0.4632	0.8912	0.4083	0.1346		0.0767	0.059
	0.76	0.843	0.58	0.207	0.136	0.076	0.076	0.046	0.1209	0.4717	0.4721	0.285		0.0786	0.083	0.067	0.6407	0.4314	0.5672	0.292	0.1113	0.0874	0.0665	0.056
Mean absorbance	0.815	0.65825	0.63625	0.326	0.14125	0.088	0.07225	0.045	0.270875	0.437	0.32855	0.21325	0.0938667	0.08115	0.085	0.0655	0.732133	0.440175	0.6719	0.334875	0.1218	0.0822667	0.0705	0.05625
Average subtracting the value of the white wells	0.77	0.61325	0.59125	0.281	0.09625	0.043	0.02725	0	0.205375	0.3715	0.26305	0.14775	0.0283667	0.01565	0.0195	0	0.676133	0.384175	0.6159	0.278875	0.0658	0.0262667	0.0145	0.00025
Percentage Calculation	100	79.6429	76.7857	36.4935	12.5	5.58442	3.53896	0	100	180.889	128.083	71.9416	13.8121	7.62021	9.49483	0	100.02	56.8306	91.1095	41.2537	9.73373	3.8856	2.14497	0.0369822
Treatments - 72 hours	C (-) DMEM	0.00027 µM	0.0027 µM	0.027 µM	0.27 µM	2.7 µM	C (+) H2O2 10 µM	White	C (-) DMEM	0.00027 µM	0.0027 µM	0.027 µM	0.27 µM	2.7 µM	C (+) H2O2 10 µM	White	C (-) DMEM	0.00027 µM	0.0027 µM	0.027 µM	0.27 µM	2.7 µM	C (+) H2O2 10 µM	White
Absorbance (560 nm)	1.073	0.681	0.843	0.207	0.082	0.062	0.059	0.045	0.4243	0.5893	0.5745	0.1795	0.0772	0.0831	0.1028	0.067	0.4055	0.2835	0.4476	0.248	0.1783	0.0845	0.0723	0.055
	0.829	0.847	0.89	0.203	0.074	0.067	0.159	0.044	0.4942	0.6851	0.1957	0.1671	0.0688	0.0773	0.0845	0.06	0.3175	0.2529	0.2253	0.2063	0.1518	0.0907	0.1009	0.053
	1.12	0.706	0.704	0.169	0.082	0.061	0.089	0.046	0.6371	0.7604	0.3003	0.1769	0.0767	0.0858	0.0846	0.068	0.4584	0.2489	0.4218	0.247	0.1381	0.0858	0.0806	0.052
	1.387	0.555	0.676	0.162	0.086	0.082	0.056	0.046	0.4124	0.8523	0.3721		0.0723	0.0756	0.1046	0.065	0.6168	0.2858	0.3604	0.1835	0.1398	0.0721	0.1242	0.052
Mean absorbance	1.10225	0.69725	0.77825	0.18525	0.081	0.068	0.09075	0.045	0.492	0.721775	0.36065	0.1745	0.07375	0.08045	0.094125	0.065	0.44955	0.267775	0.363775	0.2212	0.152	0.083275	0.0945	0.053
Average subtracting the value of the white wells	1.05725	0.65225	0.73325	0.14025	0.036	0.023	0.04575	0	0.427	0.656775	0.29565	0.1095	0.00875	0.01545	0.029125	0	0.39655	0.214775	0.310775	0.1682	0.099	0.030275	0.0415	0
Percentage Calculation	100	61.6931	69.3545	13.2655	3.40506	2.17546	4.32726	0	100	153.811	69.2389	25.644	2.04918	3.61827	6.82084	0	100	54.1609	78.3697	42.4158	24.9653	7.6346	10.4653	0
